# Supplementary material for: 1-Meth­oxy-2-methyl­propan-2-aminium 2,2,2-trifluoro­acetate
Source: Acta Crystallogr Sect E Struct Rep Online. 2010 May 29;66(Pt 6):o1487. doi: 10.1107/S1600536810019100 (PMC2979497; doi:10.1107/S1600536810019100)
Supplement: Supplementary file 2 [file e-66-o1487-Isup2.hkl]

# 
# h,k,l, Fc-squared, Fo-squared, sigma(Fo-squared) and status flag 
# 
data_I
_title '    X in P2(1)2(1)2(1)' 
_shelx_refln_list_code          4 
_shelx_F_calc_maximum       97.31 
_exptl_crystal_F_000       456.00 
_reflns_d_resolution_high  0.8326 
 
loop_ 
 _symmetry_equiv_pos_as_xyz 
 'x, y, z' 
 '-x+1/2, -y, z+1/2' 
 'x+1/2, -y+1/2, -z' 
 '-x, y+1/2, -z+1/2' 
 
_cell_length_a     6.6680 
_cell_length_b     8.9900 
_cell_length_c    17.8620 
_cell_angle_alpha  90.000 
_cell_angle_beta   90.000 
_cell_angle_gamma  90.000 
 
_shelx_F_squared_multiplier     1.000 
 
loop_ 
 _refln_index_h 
 _refln_index_k 
 _refln_index_l 
 _refln_F_squared_calc 
 _refln_F_squared_meas 
 _refln_F_squared_sigma 
 _refln_observed_status 
   2   0   0      941.09      979.77     10.72 o 
   4   0   0     2256.69     2284.82     23.67 o 
   6   0   0      449.84      398.64     13.85 o 
   8   0   0        0.21       15.39      4.51 o 
   1   1   0     1226.45     1209.38      9.39 o 
   2   1   0      949.99      969.43     10.46 o 
   3   1   0       78.21       82.77      4.04 o 
   4   1   0       55.11       54.60      4.63 o 
   5   1   0      161.65      125.93      6.86 o 
   6   1   0        1.72        4.25      3.68 o 
   7   1   0        3.02        2.51      4.51 o 
   0   2   0     9468.84     8874.57    119.81 o 
   1   2   0     3338.67     3351.13     18.81 o 
   2   2   0     3214.76     3161.93     20.68 o 
   3   2   0      172.38      192.03      6.38 o 
   4   2   0      244.58      222.18      7.84 o 
   5   2   0      204.25      178.90      7.93 o 
   6   2   0       82.32       70.52      6.03 o 
   7   2   0        9.39       10.31      4.99 o 
   1   3   0     1367.09     1374.19     14.27 o 
   2   3   0       77.22       75.77      4.28 o 
   3   3   0      618.55      654.72     11.86 o 
   4   3   0      109.93      133.52      6.35 o 
   5   3   0       30.50       43.82      5.24 o 
   6   3   0        2.07        3.01      3.55 o 
   7   3   0        3.82        3.87      3.87 o 
   0   4   0        1.11        1.46      1.79 o 
   1   4   0       52.17       56.97      3.94 o 
   2   4   0      309.32      299.43      8.42 o 
   3   4   0       74.44       76.91      5.16 o 
   4   4   0        7.84       12.60      3.17 o 
   5   4   0       93.09       94.63      6.35 o 
   6   4   0        0.52        6.43      3.22 o 
   7   4   0       11.45       10.72      3.73 o 
   1   5   0      407.15      396.06     10.62 o 
   2   5   0        2.23        0.48      3.13 o 
   3   5   0      109.36      137.76      7.06 o 
   4   5   0      137.99      131.92      7.21 o 
   5   5   0       56.74       58.22      5.67 o 
   6   5   0       11.50       14.79      3.49 o 
   7   5   0        0.13        3.56      3.56 o 
   0   6   0      143.12      120.42      7.01 o 
   1   6   0       24.15       25.95      4.25 o 
   2   6   0       14.40       15.59      3.12 o 
   3   6   0      156.52      137.40      7.69 o 
   4   6   0        3.23        4.29      2.85 o 
   5   6   0        0.02        3.97      3.20 o 
   6   6   0        4.23        2.76      3.35 o 
   1   7   0        5.09        2.55      3.69 o 
   2   7   0      105.03      110.37      7.26 o 
   3   7   0       28.76       30.59      4.81 o 
   4   7   0       24.69       23.21      4.29 o 
   5   7   0        5.97        3.39      3.68 o 
   6   7   0       20.68       13.65      3.90 o 
   0   8   0       56.08       59.93      6.62 o 
   1   8   0       88.80       81.15      7.03 o 
   2   8   0        0.73        0.34      2.88 o 
   3   8   0       18.90       16.17      4.28 o 
   4   8   0        0.17        1.68      2.96 o 
   5   8   0        0.52        2.70      3.26 o 
   1   9   0        4.39        4.21      3.72 o 
   2   9   0        0.91        3.92      3.92 o 
   3   9   0        1.55        3.39      3.39 o 
   4   9   0        0.57        0.00      3.26 o 
   0  10   0       11.06       13.47      4.96 o 
   1  10   0        0.16        0.39      3.16 o 
   2  10   0        0.29        0.71      2.92 o 
   3  10   0        1.71        0.67      2.80 o 
   1   0   1     1338.63     1633.54     54.59 o 
   2   0   1       17.26       27.91      1.60 o 
   3   0   1      909.16      953.39     36.18 o 
   4   0   1       30.45       25.55      3.83 o 
   5   0   1       30.53       41.36      5.82 o 
   6   0   1      172.91      182.69      7.00 o 
   7   0   1        0.27        2.08      2.87 o 
   8   0   1        9.64        8.33      3.95 o 
   0   1   1     1498.35     1472.92      6.09 o 
   1   1   1     4344.08     4283.53     52.05 o 
   2   1   1     1497.67     1624.64     33.00 o 
   3   1   1     1072.48     1109.11     17.43 o 
   4   1   1      310.18      338.73     14.60 o 
   5   1   1      154.86      169.05     14.50 o 
   6   1   1      102.35      148.35     10.69 o 
   7   1   1       85.25       96.52      5.80 o 
   0   2   1      336.17      247.62      3.53 o 
   1   2   1      564.97      532.00     13.86 o 
   2   2   1     1129.49     1182.24     18.93 o 
   3   2   1      164.23      170.28      4.27 o 
   4   2   1       50.27       66.94      5.14 o 
   5   2   1      124.63      103.23      4.78 o 
   6   2   1       27.70       20.03      3.59 o 
   7   2   1        9.00       10.51      3.61 o 
   0   3   1      771.23      736.52      7.35 o 
   1   3   1      760.83      690.38     11.94 o 
   2   3   1        7.25       12.22      2.81 o 
   3   3   1     1253.45     1234.41     30.99 o 
   4   3   1       11.59       21.87      2.56 o 
   5   3   1       39.23       44.83      3.57 o 
   6   3   1       19.22       40.64      3.85 o 
   7   3   1        8.60        5.37      3.52 o 
   0   4   1      134.20      103.75      3.58 o 
   1   4   1        7.69        6.37      1.96 o 
   2   4   1        5.19        7.23      1.90 o 
   3   4   1       89.55       97.79      3.98 o 
   4   4   1        9.55       10.00      2.39 o 
   5   4   1       42.83       38.37      3.73 o 
   6   4   1        4.98        7.66      3.04 o 
   7   4   1        0.33        2.52      2.99 o 
   0   5   1       15.95       12.73      4.71 o 
   1   5   1      163.56      155.34      4.91 o 
   2   5   1      221.23      233.74      6.10 o 
   3   5   1        3.80        7.72      2.03 o 
   4   5   1       85.73      103.41      4.79 o 
   5   5   1        5.40        9.73      2.88 o 
   6   5   1       20.52       18.82      3.45 o 
   7   5   1        1.86        0.64      2.69 o 
   0   6   1        2.11        6.86      2.21 o 
   1   6   1      166.71      148.82      5.48 o 
   2   6   1      167.92      169.13      8.66 o 
   3   6   1      157.33      157.16      8.85 o 
   4   6   1       29.15       26.61      3.24 o 
   5   6   1        3.79        5.60      2.32 o 
   6   6   1       12.12       13.81      3.15 o 
   0   7   1       78.93       80.16      4.86 o 
   1   7   1        6.30        7.83      2.76 o 
   2   7   1       47.18       49.60      3.95 o 
   3   7   1        1.63        2.95      2.26 o 
   4   7   1       20.08       25.25      3.45 o 
   5   7   1        3.83        3.71      2.67 o 
   6   7   1       17.38       16.43      2.99 o 
   0   8   1       12.77       14.66      3.41 o 
   1   8   1       52.78       55.85      4.46 o 
   2   8   1        4.38        4.60      3.00 o 
   3   8   1       10.94        6.68      2.82 o 
   4   8   1        3.26        4.36      3.31 o 
   5   8   1       25.03       20.29      3.17 o 
   0   9   1       48.87       70.20     14.46 o 
   1   9   1        3.24        4.90      2.67 o 
   2   9   1        3.11        1.46      2.36 o 
   3   9   1        0.69        0.23      2.66 o 
   4   9   1        7.42       11.74      2.79 o 
   0  10   1        0.38        1.86      2.66 o 
   1  10   1        0.47        0.19      2.61 o 
   2  10   1        1.78        2.10      2.71 o 
   0   0   2      102.57      108.20      1.78 o 
   1   0   2     1202.59     1245.53     10.23 o 
   2   0   2     1029.93     1033.75     57.94 o 
   3   0   2       47.79       73.52      4.70 o 
   4   0   2       16.89       23.45      2.65 o 
   5   0   2      465.15      508.88     11.50 o 
   6   0   2        3.97       11.01      2.74 o 
   7   0   2       25.51       29.97      3.89 o 
   0   1   2      644.07      741.46      5.32 o 
   1   1   2     2658.83     2638.98     28.37 o 
   2   1   2      174.14      187.72     14.93 o 
   3   1   2      110.10      136.82      3.73 o 
   4   1   2      581.06      631.52     21.80 o 
   5   1   2       38.20       59.23      6.18 o 
   6   1   2       91.44       94.10      5.28 o 
   7   1   2       10.39        3.15      3.29 o 
   0   2   2     1034.97      925.59      6.81 o 
   1   2   2      831.63      756.56      6.44 o 
   2   2   2     1624.99     1617.41     13.64 o 
   3   2   2      697.00      714.80     11.30 o 
   4   2   2      467.61      472.41      8.99 o 
   5   2   2      101.26      122.34      5.25 o 
   6   2   2        4.03        4.61      2.95 o 
   7   2   2       31.18       21.27      3.67 o 
   0   3   2     1387.10     1323.96      9.75 o 
   1   3   2      532.58      496.16      6.24 o 
   2   3   2       37.95       31.32      2.24 o 
   3   3   2       58.71       76.63      3.33 o 
   4   3   2       30.10       24.11      3.90 o 
   5   3   2      217.12      225.96      6.59 o 
   6   3   2       46.70       53.65      4.29 o 
   7   3   2        3.43        2.32      3.37 o 
   0   4   2       16.23       18.76      2.06 o 
   1   4   2     1245.40     1213.10     11.00 o 
   2   4   2      282.55      291.67     12.76 o 
   3   4   2      144.30      124.09      4.33 o 
   4   4   2       38.24       50.27      3.61 o 
   5   4   2      344.32      350.92      8.71 o 
   6   4   2       63.15       69.52      9.31 o 
   7   4   2       22.66       16.65      3.36 o 
   0   5   2      117.71      127.88      4.60 o 
   1   5   2       40.81       45.12      5.47 o 
   2   5   2      201.86      180.31      5.52 o 
   3   5   2        2.55        1.22      1.83 o 
   4   5   2       79.57       74.64      4.36 o 
   5   5   2       39.55       52.15      4.04 o 
   6   5   2        9.43        2.73      3.06 o 
   7   5   2        8.28        5.79      2.74 o 
   0   6   2       33.61       31.70      4.67 o 
   1   6   2       42.81       40.95      4.51 o 
   2   6   2       13.28       19.11      4.36 o 
   3   6   2       69.68       63.66      4.38 o 
   4   6   2       43.11       43.26      3.82 o 
   5   6   2       45.96       56.58      5.32 o 
   6   6   2        1.14        3.00      2.69 o 
   0   7   2       57.17       58.27      5.29 o 
   1   7   2        2.29        3.37      2.74 o 
   2   7   2      112.17      108.37      9.50 o 
   3   7   2       10.59        5.64      2.55 o 
   4   7   2        6.00        3.19      2.55 o 
   5   7   2        3.27        3.50      2.62 o 
   6   7   2        4.70        0.61      2.63 o 
   0   8   2       22.31       23.92      3.53 o 
   1   8   2        3.74        4.43      2.87 o 
   2   8   2        5.74        5.66      2.94 o 
   3   8   2        5.05        4.83      2.57 o 
   4   8   2        8.95        4.23      3.36 o 
   5   8   2        0.26        2.29      2.52 o 
   0   9   2        1.25        3.87      3.20 o 
   1   9   2        5.38        5.12      3.36 o 
   2   9   2        1.22        1.07      2.67 o 
   3   9   2        8.45        9.30      3.27 o 
   4   9   2        0.56        1.88      2.65 o 
   0  10   2        0.09        0.27      2.61 o 
   1  10   2        1.20        2.95      2.61 o 
   2  10   2        3.88        3.84      2.55 o 
   1   0   3      453.49      345.99     11.85 o 
   2   0   3      253.33      233.31      3.94 o 
   3   0   3      159.30      186.89     14.27 o 
   4   0   3      336.05      365.94     26.27 o 
   5   0   3        0.23        4.80      4.92 o 
   6   0   3        0.93        3.22      2.66 o 
   7   0   3        0.51        3.13      3.13 o 
   0   1   3     1005.49      971.87      6.40 o 
   1   1   3     6188.84     5688.55    236.36 o 
   2   1   3      629.89      682.31     18.65 o 
   3   1   3      703.37      813.02     23.66 o 
   4   1   3       76.88       79.52      8.23 o 
   5   1   3       57.98       53.60      9.83 o 
   6   1   3      101.03       78.81     13.04 o 
   7   1   3       45.40       49.03      4.66 o 
   0   2   3     1122.49     1092.53      7.82 o 
   1   2   3     3280.16     3147.26     44.58 o 
   2   2   3      379.37      437.17      5.90 o 
   3   2   3        4.16        5.41      1.88 o 
   4   2   3       64.51       75.18     10.39 o 
   5   2   3      156.73      138.39      7.19 o 
   6   2   3       14.59       18.48      5.79 o 
   7   2   3       15.30       14.33      4.27 o 
   0   3   3     1543.60     1427.44     10.40 o 
   1   3   3     1579.51     1429.71     10.75 o 
   2   3   3      316.94      331.79      5.65 o 
   3   3   3        3.50        6.33      1.56 o 
   4   3   3      143.75      169.50      9.59 o 
   5   3   3      156.61      158.94     10.95 o 
   6   3   3       43.72       49.95      6.04 o 
   7   3   3        0.84        3.83      2.76 o 
   0   4   3       53.73       75.38      3.25 o 
   1   4   3     1276.54     1274.10     11.39 o 
   2   4   3      845.35      839.63     10.14 o 
   3   4   3        3.88        1.92      1.83 o 
   4   4   3      150.94      172.68      6.87 o 
   5   4   3      100.99      105.09      5.11 o 
   6   4   3       15.65       13.23      3.56 o 
   7   4   3       15.67       13.05      3.50 o 
   0   5   3       70.46       67.57      3.40 o 
   1   5   3      138.18      146.29      5.11 o 
   2   5   3       43.67       33.06      2.96 o 
   3   5   3       68.95       54.30      3.81 o 
   4   5   3       92.04       87.19      4.51 o 
   5   5   3        2.37        5.26      3.86 o 
   6   5   3       31.42       25.95      3.70 o 
   7   5   3        5.76        4.31      3.96 o 
   0   6   3       79.08       96.55      4.71 o 
   1   6   3       35.91       37.79      3.31 o 
   2   6   3       21.28       18.74      4.69 o 
   3   6   3       61.79       71.84      8.13 o 
   4   6   3       27.59       34.60      3.79 o 
   5   6   3        0.19        2.57      2.41 o 
   6   6   3       12.41        6.34      3.43 o 
   0   7   3       79.26       88.91      8.86 o 
   1   7   3       82.32       91.49      6.02 o 
   2   7   3       52.03       60.48      8.04 o 
   3   7   3       14.66       14.92      3.22 o 
   4   7   3       10.74       10.58      3.06 o 
   5   7   3        5.46        2.22      3.01 o 
   0   8   3        5.02        3.95      3.04 o 
   1   8   3        3.08        7.81      2.88 o 
   2   8   3        7.19        9.43      2.84 o 
   3   8   3        5.20        5.60      2.83 o 
   4   8   3        2.52        2.25      3.03 o 
   5   8   3        2.95        4.13      3.41 o 
   0   9   3       10.78       14.77      3.41 o 
   1   9   3       10.62        3.76      3.46 o 
   2   9   3       11.12        6.82      3.26 o 
   3   9   3        0.94        2.09      2.86 o 
   4   9   3        2.83        5.19      2.92 o 
   0  10   3        0.01        0.21      2.92 o 
   1  10   3        0.52        4.13      2.87 o 
   2  10   3        1.08        3.19      2.66 o 
   0   0   4     7277.26     6720.58     77.43 o 
   1   0   4      103.20       98.28      2.39 o 
   2   0   4      332.20      334.70      4.86 o 
   3   0   4        0.85        1.27      1.38 o 
   4   0   4      760.31      720.79     64.87 o 
   5   0   4      113.43       94.69      7.64 o 
   6   0   4       98.66      117.68      8.39 o 
   7   0   4       19.51       16.57      3.63 o 
   0   1   4     4010.25     3823.44     13.96 o 
   1   1   4      880.78      895.15     28.04 o 
   2   1   4      420.58      435.60     15.70 o 
   3   1   4      261.06      261.50      5.33 o 
   4   1   4      207.82      231.84      5.83 o 
   5   1   4      204.72      209.46      7.49 o 
   6   1   4       50.13       53.14      3.91 o 
   7   1   4        3.57        3.09      3.26 o 
   0   2   4      369.18      383.15      5.06 o 
   1   2   4      253.82      226.75     11.08 o 
   2   2   4     1124.12     1122.62     53.09 o 
   3   2   4      696.65      811.40     22.12 o 
   4   2   4       19.85       22.27      2.61 o 
   5   2   4      105.99      144.90     15.73 o 
   6   2   4       19.99       18.95      6.41 o 
   7   2   4       25.55       34.07      3.88 o 
   0   3   4     1704.68     1681.29     11.63 o 
   1   3   4      877.56      850.38      8.66 o 
   2   3   4      212.39      232.02      8.47 o 
   3   3   4      124.53      118.27      4.25 o 
   4   3   4       41.47       38.78      5.21 o 
   5   3   4       31.25       35.97      3.26 o 
   6   3   4       84.31       91.22      7.36 o 
   7   3   4       22.07       22.45      3.23 o 
   0   4   4       33.38       41.90      2.63 o 
   1   4   4       33.83       26.94      5.36 o 
   2   4   4      181.17      187.12      5.21 o 
   3   4   4        2.75        2.46      1.74 o 
   4   4   4      135.84       97.87      5.70 o 
   5   4   4        0.20        2.62      2.58 o 
   6   4   4       33.30       29.58      6.38 o 
   7   4   4        0.29        0.53      2.57 o 
   0   5   4      170.09      159.75      5.05 o 
   1   5   4      431.51      403.34      7.88 o 
   2   5   4      160.09      164.48      5.42 o 
   3   5   4      102.98       87.30      4.32 o 
   4   5   4       17.72       20.10      5.25 o 
   5   5   4       58.08       49.63      5.01 o 
   6   5   4       27.14       42.32      6.79 o 
   0   6   4        2.84        0.95      2.29 o 
   1   6   4       14.03       17.36      2.77 o 
   2   6   4       32.60       26.31      3.60 o 
   3   6   4        2.17        2.90      2.88 o 
   4   6   4       68.13       87.75      5.28 o 
   5   6   4        1.75        0.96      2.64 o 
   6   6   4       12.00       16.06      2.87 o 
   0   7   4       19.73       21.54      3.54 o 
   1   7   4       20.31       26.03      5.90 o 
   2   7   4        7.99        4.52      2.54 o 
   3   7   4       43.11       40.17      3.75 o 
   4   7   4       16.04       16.30      3.29 o 
   5   7   4        3.47        2.74      2.98 o 
   0   8   4       12.88       11.29      3.34 o 
   1   8   4       65.24       77.32      5.07 o 
   2   8   4       17.18       18.00      4.62 o 
   3   8   4       15.27       17.83      3.50 o 
   4   8   4        3.62        3.35      2.76 o 
   5   8   4        0.72        2.25      2.86 o 
   0   9   4       11.23       14.67      3.74 o 
   1   9   4       11.38       10.87      3.08 o 
   2   9   4        9.49       15.77      3.04 o 
   3   9   4        4.20        9.38      4.77 o 
   4   9   4        1.77        0.61      2.39 o 
   0  10   4       22.36       19.89      4.08 o 
   1  10   4        1.79        2.27      2.55 o 
   2  10   4        0.55        1.18      2.60 o 
   1   0   5      258.42      234.97      3.84 o 
   2   0   5       46.20       50.07      4.15 o 
   3   0   5       26.86       35.67      4.14 o 
   4   0   5      208.52      206.21     13.98 o 
   5   0   5       24.26       26.61      2.85 o 
   6   0   5        0.69        7.63      7.78 o 
   7   0   5       30.48       48.28      6.62 o 
   0   1   5     3189.49     2951.12     13.52 o 
   1   1   5      553.50      541.85     14.23 o 
   2   1   5      946.11      970.38     45.03 o 
   3   1   5       65.91       63.16      3.03 o 
   4   1   5       57.48       63.95      6.98 o 
   5   1   5      110.96      103.91      7.55 o 
   6   1   5        4.58        1.38      2.77 o 
   7   1   5        1.02        2.81      2.46 o 
   0   2   5      447.21      468.07      7.48 o 
   1   2   5      806.47      775.52      9.64 o 
   2   2   5      576.56      566.88     20.60 o 
   3   2   5       60.37       48.99      3.08 o 
   4   2   5      127.69      132.81      4.84 o 
   5   2   5       40.22       35.86      3.70 o 
   6   2   5       30.43       41.24      4.14 o 
   7   2   5        2.62        4.16      2.47 o 
   0   3   5      192.38      158.17      4.35 o 
   1   3   5      274.56      289.25      5.49 o 
   2   3   5       97.80       91.29      3.53 o 
   3   3   5      150.95      151.92      4.80 o 
   4   3   5      118.31      145.50      5.23 o 
   5   3   5        5.19        4.18      2.71 o 
   6   3   5       38.89       45.22      4.99 o 
   7   3   5       27.96       26.23      3.98 o 
   0   4   5       91.56       93.82      9.42 o 
   1   4   5      237.34      231.64      7.49 o 
   2   4   5       59.47       53.68      3.19 o 
   3   4   5        1.88        4.01      1.87 o 
   4   4   5       30.24       38.12      3.28 o 
   5   4   5       54.01       46.35      8.06 o 
   6   4   5       20.34       17.82      3.40 o 
   7   4   5        2.25        1.12      2.63 o 
   0   5   5        3.99        2.04      2.04 o 
   1   5   5        7.59        5.45      2.24 o 
   2   5   5        6.02        1.01      2.63 o 
   3   5   5       18.26       19.18      2.82 o 
   4   5   5       19.09       17.33      2.72 o 
   5   5   5       10.28       12.89      3.20 o 
   6   5   5        3.86        6.31      2.59 o 
   0   6   5      116.03      121.45      9.55 o 
   1   6   5        0.37        1.05      2.08 o 
   2   6   5      135.25      110.52      4.93 o 
   3   6   5       11.79       12.91      4.09 o 
   4   6   5       69.23       56.33      5.46 o 
   5   6   5        3.87        0.58      2.87 o 
   6   6   5        8.19        5.58      2.92 o 
   0   7   5       14.62       16.76      3.40 o 
   1   7   5       67.38       69.71     12.96 o 
   2   7   5        0.12        1.79      2.32 o 
   3   7   5       74.48       66.19      7.60 o 
   4   7   5        0.42        3.05      2.58 o 
   5   7   5        1.40        3.29      2.59 o 
   0   8   5       91.71      107.40      7.22 o 
   1   8   5       25.74       23.24      3.77 o 
   2   8   5        2.04        0.40      2.94 o 
   3   8   5       25.95       27.31      4.00 o 
   4   8   5        8.26        7.85      4.82 o 
   5   8   5       13.32       13.52      6.17 o 
   0   9   5        6.24       11.98      3.39 o 
   1   9   5        4.14        5.43      3.14 o 
   2   9   5        1.89        3.24      2.59 o 
   3   9   5        1.85        3.41      2.92 o 
   4   9   5        2.22        1.27      2.84 o 
   0  10   5        4.02        5.17      3.30 o 
   1  10   5        0.49        4.08      3.61 o 
   2  10   5        2.82        2.02      2.85 o 
   0   0   6       42.36       40.80      3.00 o 
   1   0   6     1319.15     1297.23     18.70 o 
   2   0   6      981.15      948.02     20.09 o 
   3   0   6      162.90      135.45      4.18 o 
   4   0   6       14.71       16.93      2.44 o 
   5   0   6       41.99       40.26      3.66 o 
   6   0   6       14.99       17.33      4.76 o 
   7   0   6        2.41        4.25      2.48 o 
   0   1   6      282.23      251.28      5.10 o 
   1   1   6      147.17      123.99      7.36 o 
   2   1   6      507.26      527.32     37.05 o 
   3   1   6      166.29      182.89      4.89 o 
   4   1   6      229.74      206.84     13.71 o 
   5   1   6       27.71       33.75      3.24 o 
   6   1   6       62.73       57.24      5.12 o 
   7   1   6        5.07        2.32      2.48 o 
   0   2   6      498.81      502.58      9.08 o 
   1   2   6     1009.23      942.11      9.21 o 
   2   2   6      141.45      163.39      4.90 o 
   3   2   6      317.86      326.49      6.50 o 
   4   2   6      131.43      142.32      6.89 o 
   5   2   6       58.90       65.48      4.11 o 
   6   2   6       28.13       35.19     11.90 o 
   7   2   6        3.62        3.21      2.70 o 
   0   3   6      633.62      612.86     13.44 o 
   1   3   6      264.36      239.37      5.24 o 
   2   3   6      190.63      188.24      5.02 o 
   3   3   6       25.61       30.43      3.58 o 
   4   3   6       45.14       45.87      3.51 o 
   5   3   6       88.68      104.69      5.15 o 
   6   3   6        2.14        6.47      3.25 o 
   7   3   6        3.81        2.94      2.77 o 
   0   4   6      654.51      587.91      8.93 o 
   1   4   6      257.23      249.03      5.95 o 
   2   4   6      126.59       95.37      7.13 o 
   3   4   6      166.93      175.17      5.67 o 
   4   4   6        4.90        3.74      2.27 o 
   5   4   6       64.96       74.97      8.19 o 
   6   4   6        6.33        5.33      3.04 o 
   7   4   6        7.78        5.84      3.14 o 
   0   5   6      169.17      144.69      9.00 o 
   1   5   6      102.79       98.93      7.04 o 
   2   5   6       54.74       51.07      3.61 o 
   3   5   6       23.24       23.35      6.09 o 
   4   5   6        1.93        2.41      2.20 o 
   5   5   6       29.54       33.94      3.83 o 
   6   5   6        4.64        6.92      2.37 o 
   0   6   6        3.17        4.61      2.34 o 
   1   6   6       71.60       77.18      4.33 o 
   2   6   6       10.36       11.89      2.96 o 
   3   6   6       59.13       76.00      9.14 o 
   4   6   6        6.37        4.03      2.58 o 
   5   6   6        2.95        5.98      2.25 o 
   6   6   6        3.54        1.57      2.52 o 
   0   7   6       12.06       11.00      3.14 o 
   1   7   6       23.52       24.72      3.49 o 
   2   7   6       28.07       21.99      3.52 o 
   3   7   6       30.74       27.76      3.81 o 
   4   7   6        2.08        5.60      2.67 o 
   5   7   6        0.14        2.43      2.48 o 
   0   8   6       27.75       27.74      4.14 o 
   1   8   6        2.73        1.98      3.16 o 
   2   8   6       16.78       16.46      3.47 o 
   3   8   6       11.43       14.84      3.44 o 
   4   8   6        3.16        8.43      6.25 o 
   0   9   6        0.02        4.11      4.11 o 
   1   9   6        5.00        1.06      3.22 o 
   2   9   6        5.22        9.53      2.83 o 
   3   9   6        3.02        4.54      2.56 o 
   0  10   6        5.38        6.99      3.55 o 
   1  10   6        0.31        5.15      4.36 o 
   2  10   6        3.88        4.04      2.77 o 
   1   0   7        1.92        0.53      5.19 o 
   2   0   7        5.87        3.89      1.58 o 
   3   0   7        6.15        5.46      2.35 o 
   4   0   7       23.26       11.51      2.49 o 
   5   0   7        8.25        4.37      2.75 o 
   6   0   7       33.21       40.63      5.29 o 
   7   0   7        9.10        2.46      3.03 o 
   0   1   7     2165.64     2300.01     14.11 o 
   1   1   7       49.39       55.96      4.61 o 
   2   1   7      927.07      891.15     49.39 o 
   3   1   7        5.35        2.70      1.72 o 
   4   1   7       20.46       14.76      2.53 o 
   5   1   7       27.46       19.54      3.08 o 
   6   1   7        8.57        5.33      4.26 o 
   7   1   7        8.37        8.95      2.86 o 
   0   2   7      276.69      222.98      5.78 o 
   1   2   7      120.32      116.63      3.62 o 
   2   2   7      376.43      336.87      6.31 o 
   3   2   7      102.96       97.01      3.83 o 
   4   2   7       20.33       13.78      2.53 o 
   5   2   7      113.39      102.71     10.98 o 
   6   2   7        5.39        4.35      3.06 o 
   7   2   7        5.88        2.74      2.56 o 
   0   3   7      208.63      181.12      6.44 o 
   1   3   7      231.10      208.95      7.67 o 
   2   3   7       85.40       98.22      3.97 o 
   3   3   7        5.38        5.01      1.99 o 
   4   3   7       58.31       50.75      3.74 o 
   5   3   7        8.05       12.61      2.93 o 
   6   3   7       10.27        8.46      2.93 o 
   7   3   7        2.03        4.09      2.59 o 
   0   4   7       64.30       74.44      4.87 o 
   1   4   7      115.46      128.49      4.69 o 
   2   4   7       22.18       21.67      2.70 o 
   3   4   7       68.03       68.47      3.95 o 
   4   4   7       39.79       43.50      3.64 o 
   5   4   7       29.76       32.83      4.00 o 
   6   4   7       28.89       30.21      5.74 o 
   0   5   7       10.68       14.09      2.33 o 
   1   5   7      153.03      146.76      5.45 o 
   2   5   7      106.40      104.80      5.67 o 
   3   5   7       71.48       72.69      4.20 o 
   4   5   7       10.05        8.26      2.70 o 
   5   5   7       14.81       12.43      3.14 o 
   6   5   7        8.87        9.38      2.36 o 
   0   6   7       77.02       86.64      4.67 o 
   1   6   7       19.97       21.39      2.89 o 
   2   6   7        2.09        7.54      5.07 o 
   3   6   7       20.95       20.84      3.43 o 
   4   6   7        5.79        2.70      2.96 o 
   5   6   7        7.95        6.01      2.73 o 
   6   6   7        3.19        2.38      2.85 o 
   0   7   7      112.46      124.04     11.08 o 
   1   7   7       10.61        8.45      2.67 o 
   2   7   7        3.45        8.74      4.09 o 
   3   7   7       12.89       17.59      4.20 o 
   4   7   7       32.71       30.05      3.90 o 
   5   7   7        7.19        4.71      2.70 o 
   0   8   7        0.02        3.10      4.40 o 
   1   8   7        6.06        7.69      5.08 o 
   2   8   7       12.90       14.53      4.32 o 
   3   8   7        2.88        4.85      2.99 o 
   4   8   7        5.23        7.11      5.07 o 
   0   9   7        9.24       18.95      5.70 o 
   1   9   7        0.46        8.27      5.93 o 
   2   9   7        2.61        1.96      2.96 o 
   3   9   7        0.48        1.50      2.69 o 
   0  10   7        3.44        2.26      2.95 o 
   1  10   7        0.67        3.22      2.76 o 
   0   0   8     1836.30     1921.72     22.07 o 
   1   0   8        4.37        2.25      3.65 o 
   2   0   8      540.96      509.41      9.74 o 
   3   0   8      345.37      338.71      6.88 o 
   4   0   8       19.73       15.90      5.93 o 
   5   0   8       68.53       48.09      4.22 o 
   6   0   8       30.13       20.77      4.84 o 
   7   0   8        2.99        4.39      4.39 o 
   0   1   8      346.40      307.38      5.98 o 
   1   1   8      227.34      234.78     17.13 o 
   2   1   8       60.17       65.92      4.33 o 
   3   1   8       76.73       81.25      3.82 o 
   4   1   8       36.17       35.28      3.08 o 
   5   1   8       99.93      101.19      5.06 o 
   6   1   8       15.09       18.30      3.33 o 
   7   1   8        7.82        7.76      3.81 o 
   0   2   8     2386.62     2354.26     15.63 o 
   1   2   8      405.43      364.65      6.71 o 
   2   2   8      133.10      125.38      4.18 o 
   3   2   8        1.03        5.72      1.85 o 
   4   2   8       57.56       53.60      3.55 o 
   5   2   8       55.32       67.20      9.23 o 
   6   2   8       25.94       24.64      6.92 o 
   7   2   8        4.94        8.28      2.90 o 
   0   3   8        5.73        9.35      1.92 o 
   1   3   8       46.06       48.11      2.94 o 
   2   3   8      164.53      192.00      5.40 o 
   3   3   8       46.87       34.77      3.00 o 
   4   3   8       67.30       82.83      4.59 o 
   5   3   8        8.58        8.84      2.68 o 
   6   3   8       20.64       19.53      3.64 o 
   7   3   8        0.56        3.67      2.88 o 
   0   4   8       27.13       27.60      2.69 o 
   1   4   8      502.73      474.73     10.66 o 
   2   4   8        0.70        2.97      2.10 o 
   3   4   8      121.84      106.60      4.93 o 
   4   4   8       32.12       20.86      3.55 o 
   5   4   8        8.76        6.86      3.25 o 
   6   4   8       16.46       17.51      3.53 o 
   0   5   8       22.44       27.27      2.91 o 
   1   5   8       70.65       85.89      5.59 o 
   2   5   8       58.27       46.82      3.55 o 
   3   5   8       36.62       29.21      5.28 o 
   4   5   8        3.55        2.53      2.67 o 
   5   5   8       20.34       18.94      3.48 o 
   6   5   8        2.11        3.48      3.12 o 
   0   6   8       65.67       62.43      8.44 o 
   1   6   8       44.39       40.91      3.84 o 
   2   6   8       28.08       38.37      6.55 o 
   3   6   8        5.59        4.56      2.61 o 
   4   6   8       16.67       22.40      3.30 o 
   5   6   8        3.33        8.44      2.70 o 
   0   7   8       94.27       96.95      5.56 o 
   1   7   8       16.44       22.18      3.22 o 
   2   7   8       11.56       13.64      5.37 o 
   3   7   8        2.73        4.23      2.69 o 
   4   7   8        7.70        7.65      2.90 o 
   5   7   8        0.17        5.20      3.09 o 
   0   8   8        2.89        0.48      4.85 o 
   1   8   8        7.20       12.88      3.06 o 
   2   8   8        1.98        1.50      2.83 o 
   3   8   8        6.66        7.86      3.03 o 
   4   8   8        0.06        2.33      2.30 o 
   0   9   8       14.82       18.67      3.58 o 
   1   9   8        2.02        3.65      2.71 o 
   2   9   8        4.70        7.93      2.77 o 
   3   9   8        2.83        0.91      2.78 o 
   0  10   8        6.09        3.27      3.35 o 
   1   0   9      175.02      161.06      5.34 o 
   2   0   9       12.88        7.87      2.02 o 
   3   0   9        7.46        9.41      2.18 o 
   4   0   9       64.21       72.99      6.32 o 
   5   0   9       13.79       24.00      3.48 o 
   6   0   9       40.33       63.32      5.31 o 
   7   0   9        9.98        6.99      3.83 o 
   0   1   9      118.48      126.87      8.05 o 
   1   1   9      437.06      476.04     25.22 o 
   2   1   9       53.64       41.96      4.27 o 
   3   1   9       44.61       46.71      3.25 o 
   4   1   9       42.41       27.82      2.92 o 
   5   1   9      121.75      113.89      5.39 o 
   6   1   9        5.05        4.31      2.50 o 
   7   1   9        8.11        7.00      2.76 o 
   0   2   9      215.42      165.72     11.04 o 
   1   2   9       39.61       39.11      2.90 o 
   2   2   9      131.31      116.70      4.29 o 
   3   2   9       71.92      100.35      4.33 o 
   4   2   9       18.84       32.38      3.16 o 
   5   2   9       87.15       77.01      4.66 o 
   6   2   9       34.69       44.86      3.91 o 
   7   2   9        9.74        9.81      4.89 o 
   0   3   9      280.77      274.03      6.42 o 
   1   3   9      287.37      304.54     11.45 o 
   2   3   9      282.31      256.33      8.47 o 
   3   3   9      273.28      263.69      6.88 o 
   4   3   9       66.18       94.77     15.17 o 
   5   3   9        5.43        8.24      2.60 o 
   6   3   9       54.41       42.98      4.45 o 
   0   4   9      100.28       91.64      4.10 o 
   1   4   9       26.17       24.69      2.82 o 
   2   4   9       27.08       18.68      2.66 o 
   3   4   9        8.33       11.07      2.95 o 
   4   4   9       44.91       32.38      3.77 o 
   5   4   9        3.56        4.47      2.80 o 
   6   4   9        2.73        3.87      3.12 o 
   0   5   9        0.30        0.95      2.23 o 
   1   5   9       29.40       37.06      3.39 o 
   2   5   9       18.71       24.65      3.00 o 
   3   5   9       82.03       85.61      4.82 o 
   4   5   9       19.57       30.94      5.69 o 
   5   5   9        1.65        0.62      2.86 o 
   6   5   9        7.62       15.01      3.09 o 
   0   6   9       17.19       16.63      2.94 o 
   1   6   9        7.29        6.80      2.69 o 
   2   6   9        4.72        1.70      2.62 o 
   3   6   9        9.78       10.73      3.12 o 
   4   6   9        8.10       15.08      8.60 o 
   5   6   9        8.42        8.96      2.75 o 
   0   7   9        7.80       10.15      2.85 o 
   1   7   9       11.60        8.22      3.05 o 
   2   7   9        2.97        7.77      2.71 o 
   3   7   9        8.55       11.43      3.07 o 
   4   7   9        6.54        5.54      2.99 o 
   5   7   9        0.04        2.03      2.52 o 
   0   8   9       10.70       15.27      3.24 o 
   1   8   9       17.21       16.95      3.38 o 
   2   8   9        0.64        3.87      2.78 o 
   3   8   9        1.45        3.16      2.72 o 
   4   8   9        1.53        5.73      2.29 o 
   0   9   9        0.88        2.29      3.04 o 
   1   9   9        1.53        1.38      2.83 o 
   2   9   9        3.34        9.94      3.78 o 
   0   0  10        7.00        5.07      2.18 o 
   1   0  10        2.17        3.83      3.83 o 
   2   0  10        0.38        1.03      1.87 o 
   3   0  10       58.48       79.27      4.05 o 
   4   0  10       87.41      103.32      4.94 o 
   5   0  10       36.59       58.21      7.74 o 
   6   0  10        4.95        6.59      2.80 o 
   7   0  10        1.01        1.23      2.97 o 
   0   1  10      222.38      238.42      8.23 o 
   1   1  10       86.34       82.55      3.78 o 
   2   1  10       73.41       66.06      3.53 o 
   3   1  10       30.47       29.32      4.78 o 
   4   1  10       21.03       24.97      7.46 o 
   5   1  10       43.09       55.75      8.00 o 
   6   1  10        5.29        1.68      2.85 o 
   7   1  10        6.12       10.16      2.33 o 
   0   2  10       85.42       76.09      5.03 o 
   1   2  10      244.06      226.09      6.41 o 
   2   2  10       96.45      108.11      5.53 o 
   3   2  10       21.70       13.82      2.42 o 
   4   2  10       19.71       20.33      2.89 o 
   5   2  10       62.73       45.77      4.10 o 
   6   2  10       24.19       25.30      3.51 o 
   0   3  10        1.67        4.67      2.65 o 
   1   3  10       51.18       46.58      3.40 o 
   2   3  10      210.17      184.62      5.93 o 
   3   3  10       81.45       74.65      4.21 o 
   4   3  10       18.50       10.88      4.93 o 
   5   3  10       52.20       71.61      4.54 o 
   6   3  10        5.13        9.50      3.22 o 
   0   4  10        0.30        1.24      2.02 o 
   1   4  10       41.31       35.17      3.44 o 
   2   4  10       66.93       72.17      4.15 o 
   3   4  10       54.77       73.98      4.57 o 
   4   4  10      112.28      107.04      5.42 o 
   5   4  10        3.55        3.78      2.66 o 
   6   4  10        8.00        6.82      3.20 o 
   0   5  10       64.30       68.21      4.15 o 
   1   5  10       44.06       41.00      6.34 o 
   2   5  10       43.99       43.17      3.90 o 
   3   5  10       66.02       63.73      5.23 o 
   4   5  10        9.82       12.11      3.06 o 
   5   5  10       16.29       16.68      3.30 o 
   6   5  10        1.94        1.61      2.71 o 
   0   6  10        0.04        2.32      2.26 o 
   1   6  10        6.12        7.04      2.80 o 
   2   6  10       29.82       35.77      6.28 o 
   3   6  10        4.16       11.54      2.78 o 
   4   6  10        1.08        2.32      2.70 o 
   5   6  10        3.09        6.32      2.71 o 
   0   7  10       27.98       31.35      3.89 o 
   1   7  10       22.70       26.60      7.64 o 
   2   7  10        3.47        6.55      2.77 o 
   3   7  10        6.16        6.99      3.00 o 
   4   7  10        0.37        1.27      2.63 o 
   0   8  10        1.38        2.36      3.02 o 
   1   8  10        4.27        2.34      3.19 o 
   2   8  10        2.56        2.36      2.74 o 
   3   8  10        0.04        0.88      2.20 o 
   0   9  10       12.17       15.03      3.00 o 
   1   9  10        4.61        4.24      3.64 o 
   2   9  10        2.53        6.87      2.56 o 
   1   0  11      602.05      594.09     17.27 o 
   2   0  11       18.21       24.29      3.06 o 
   3   0  11       19.87       29.20      3.28 o 
   4   0  11        3.98        9.19      2.85 o 
   5   0  11       25.50       19.89      4.27 o 
   6   0  11        0.54        5.55      3.26 o 
   0   1  11        3.19        2.52      2.52 o 
   1   1  11      162.42      173.16      5.38 o 
   2   1  11       45.46       44.81      3.18 o 
   3   1  11       41.03       41.08      3.44 o 
   4   1  11       56.32       86.06      4.87 o 
   5   1  11       34.66       31.06      6.04 o 
   6   1  11       10.92        6.81      3.60 o 
   0   2  11        4.46        2.27      2.27 o 
   1   2  11      256.79      246.64      6.55 o 
   2   2  11       23.91       30.15      5.03 o 
   3   2  11        4.81        1.68      1.96 o 
   4   2  11        2.24        5.36      2.38 o 
   5   2  11       40.32       46.82      3.56 o 
   6   2  11        0.15        3.79      2.46 o 
   0   3  11      335.99      298.33      7.08 o 
   1   3  11       55.55       48.48      3.51 o 
   2   3  11       62.46       62.29      3.96 o 
   3   3  11       74.83       66.90      4.50 o 
   4   3  11        4.79        9.65      2.67 o 
   5   3  11        2.42        3.82      3.12 o 
   6   3  11       25.25       14.73      3.38 o 
   0   4  11       13.22       11.59      6.59 o 
   1   4  11       17.20       23.87      2.64 o 
   2   4  11       72.04       68.88      4.27 o 
   3   4  11       14.07        8.70      2.86 o 
   4   4  11       18.32       12.28      3.10 o 
   5   4  11       17.43       29.92      7.66 o 
   6   4  11        3.46        3.98      2.78 o 
   0   5  11       26.29       26.18      3.29 o 
   1   5  11       80.57       83.96      4.91 o 
   2   5  11       31.00       30.81      5.94 o 
   3   5  11       11.72       17.30      6.65 o 
   4   5  11       11.01       12.58      3.20 o 
   5   5  11        0.56        2.15      2.85 o 
   0   6  11        7.93       13.64      5.54 o 
   1   6  11       72.07       81.74      5.22 o 
   2   6  11       11.43        5.11      3.14 o 
   3   6  11       17.78       14.82      3.20 o 
   4   6  11        0.96        2.13      2.76 o 
   5   6  11        2.25        3.71      2.69 o 
   0   7  11       37.46       46.50      4.51 o 
   1   7  11        5.04        4.75      2.78 o 
   2   7  11        0.42        3.48      2.59 o 
   3   7  11        1.55        2.31      2.33 o 
   4   7  11        7.95        6.43      2.91 o 
   0   8  11        0.53        1.09      2.38 o 
   1   8  11        0.19        3.46      2.53 o 
   2   8  11        4.19        0.89      2.65 o 
   3   8  11        1.06        1.28      2.67 o 
   0   9  11        1.95        0.38      2.79 o 
   1   9  11        0.08        1.31      2.60 o 
   0   0  12       15.23       14.75      2.59 o 
   1   0  12       20.88       15.03      4.94 o 
   2   0  12      317.36      347.57      8.33 o 
   3   0  12      277.05      260.99     10.64 o 
   4   0  12        4.51        4.93      2.86 o 
   5   0  12        0.02        0.22      3.09 o 
   6   0  12       16.14       11.45      5.36 o 
   0   1  12      657.92      713.72     20.68 o 
   1   1  12      112.24      108.33      4.56 o 
   2   1  12      100.75       92.87      4.53 o 
   3   1  12       21.20       22.95      3.86 o 
   4   1  12       75.37       77.60      7.84 o 
   5   1  12      104.83      120.69      5.80 o 
   6   1  12       16.55       16.76      5.86 o 
   0   2  12      137.75      139.76      5.24 o 
   1   2  12       30.25       31.96      3.88 o 
   2   2  12       31.54       22.64      2.81 o 
   3   2  12       48.59       49.87      3.51 o 
   4   2  12        5.22        3.95      2.67 o 
   5   2  12       14.71       18.18      2.86 o 
   6   2  12        4.43       10.48      6.00 o 
   0   3  12       96.17       93.69      4.70 o 
   1   3  12        1.49        3.38      2.78 o 
   2   3  12       81.95       70.62      4.23 o 
   3   3  12        4.62        2.36      2.40 o 
   4   3  12       79.43       86.42      5.01 o 
   5   3  12        2.58        1.16      2.72 o 
   6   3  12       18.66       12.25      3.40 o 
   0   4  12      166.45      151.61      5.90 o 
   1   4  12       61.65       53.63      3.98 o 
   2   4  12       28.43       26.47      3.17 o 
   3   4  12       34.54       36.87      4.48 o 
   4   4  12       28.88       34.75      4.31 o 
   5   4  12        0.35        1.42      2.48 o 
   0   5  12       53.62       45.20      4.21 o 
   1   5  12       23.42       30.66      3.64 o 
   2   5  12        7.52       14.32      3.93 o 
   3   5  12        8.75        8.15      2.70 o 
   4   5  12        6.01       12.52      2.89 o 
   5   5  12       12.50       10.11      2.94 o 
   0   6  12       93.32       89.29      5.24 o 
   1   6  12       60.83       46.63      4.44 o 
   2   6  12        9.77        8.32      3.23 o 
   3   6  12       16.79       12.46      3.54 o 
   4   6  12       14.48       16.91      3.33 o 
   0   7  12       28.86       23.24      4.07 o 
   1   7  12        1.56        3.01      2.87 o 
   2   7  12        0.97        3.37      2.78 o 
   3   7  12        1.64        3.69      2.46 o 
   4   7  12        1.51        2.77      2.66 o 
   0   8  12        0.01        1.51      2.76 o 
   1   8  12        0.16        3.00      2.60 o 
   2   8  12        2.06        8.17      3.18 o 
   1   0  13      126.61      125.09      5.92 o 
   2   0  13      105.11       83.09      5.11 o 
   3   0  13       87.59       98.40      6.61 o 
   4   0  13       42.35       46.64      4.17 o 
   5   0  13        8.80        4.82      3.64 o 
   6   0  13       19.58       23.52      3.86 o 
   0   1  13       37.01       30.45      3.50 o 
   1   1  13        3.59        5.83      2.66 o 
   2   1  13        7.68        3.82      2.63 o 
   3   1  13       49.99       51.86      3.99 o 
   4   1  13       11.85       12.83      2.81 o 
   5   1  13        1.13        4.10      2.24 o 
   6   1  13        0.89        3.60      3.29 o 
   0   2  13        3.26        4.05      5.02 o 
   1   2  13       21.72       21.42      2.97 o 
   2   2  13       49.92       51.25      3.70 o 
   3   2  13      125.89      125.04      7.37 o 
   4   2  13       26.08       30.30      3.50 o 
   5   2  13       18.03       13.42      2.96 o 
   6   2  13       14.77       13.82      7.27 o 
   0   3  13      132.26      155.81      5.83 o 
   1   3  13       11.72       12.85      2.90 o 
   2   3  13      116.78      120.70      5.39 o 
   3   3  13       14.50       12.39      2.88 o 
   4   3  13        6.30        8.10      2.75 o 
   5   3  13        7.22        7.54      2.73 o 
   0   4  13       13.63       13.26      4.69 o 
   1   4  13        0.45        1.84      2.16 o 
   2   4  13       27.79       31.79      3.68 o 
   3   4  13       15.60       22.86      7.00 o 
   4   4  13       18.70       10.31      3.20 o 
   5   4  13        2.65        2.29      2.32 o 
   0   5  13        7.66        4.60      2.79 o 
   1   5  13      145.27      130.90      6.13 o 
   2   5  13        1.05        7.16      3.15 o 
   3   5  13       40.06       40.14      4.21 o 
   4   5  13        6.87        9.63      3.29 o 
   5   5  13        0.33        0.22      2.68 o 
   0   6  13       37.33       41.58      5.07 o 
   1   6  13        8.03       10.41      3.32 o 
   2   6  13        7.05        6.30      3.92 o 
   3   6  13        5.08        7.70      2.77 o 
   4   6  13       11.76       12.47      3.13 o 
   0   7  13       16.21        3.20      3.30 o 
   1   7  13        7.08       10.82      2.96 o 
   2   7  13        6.79        6.38      5.21 o 
   3   7  13        4.29        4.41      2.64 o 
   0   8  13        2.29        2.55      2.55 o 
   1   8  13        0.94        3.80      2.42 o 
   2   8  13        8.10        9.61      2.58 o 
   0   0  14       39.53       38.73      3.81 o 
   1   0  14      107.53      106.45      5.74 o 
   2   0  14       30.53       26.11      3.74 o 
   3   0  14        1.04        2.82      5.17 o 
   4   0  14        0.25        2.94      4.46 o 
   5   0  14       26.45       45.48      4.27 o 
   6   0  14       12.71       16.20      3.33 o 
   0   1  14       38.20       43.36      4.07 o 
   1   1  14        2.15        4.58      3.76 o 
   2   1  14      135.58      148.24      5.89 o 
   3   1  14       18.81       26.72      3.34 o 
   4   1  14        4.65        0.89      2.37 o 
   5   1  14        3.82        2.34      2.31 o 
   6   1  14        1.11        1.08      2.04 o 
   0   2  14      262.48      281.95      7.75 o 
   1   2  14       92.64       79.63      5.12 o 
   2   2  14       20.95       19.42      2.71 o 
   3   2  14        3.14        1.45      2.43 o 
   4   2  14       10.28       12.05      3.01 o 
   5   2  14        0.96        0.71      2.32 o 
   0   3  14        6.57        6.89      2.76 o 
   1   3  14       40.81       39.47      3.75 o 
   2   3  14        9.23       10.59      2.82 o 
   3   3  14       16.62       15.17      3.38 o 
   4   3  14       10.33        8.68      2.60 o 
   5   3  14        3.52        2.40      2.30 o 
   0   4  14       55.09       57.29      4.66 o 
   1   4  14       50.01       62.95      4.36 o 
   2   4  14       14.43       24.62      3.30 o 
   3   4  14       24.08       36.54      3.49 o 
   4   4  14        5.26        6.69      2.84 o 
   5   4  14        5.00        9.51      2.76 o 
   0   5  14       16.00       28.78      3.36 o 
   1   5  14       10.63        7.16      2.88 o 
   2   5  14        1.92        8.90      5.41 o 
   3   5  14       10.42       16.58      3.34 o 
   4   5  14        1.63        6.34      2.27 o 
   0   6  14        0.34        2.94      2.94 o 
   1   6  14        0.86        2.42      2.40 o 
   2   6  14        6.08        5.73      2.44 o 
   3   6  14        2.25        6.82      5.10 o 
   4   6  14        1.79        2.82      3.05 o 
   0   7  14        4.32        1.48      4.37 o 
   1   7  14        0.92        4.00      3.41 o 
   2   7  14        0.60        3.48      2.67 o 
   3   7  14        0.01        1.04      2.62 o 
   0   8  14        0.04        1.21      2.61 o 
   1   8  14        0.33        2.77      2.78 o 
   1   0  15       10.49       14.55      3.37 o 
   2   0  15       25.42       21.34      3.72 o 
   3   0  15        1.34        2.35      8.36 o 
   4   0  15       60.80       87.92      5.80 o 
   5   0  15        3.39        7.30      3.24 o 
   0   1  15      113.75      111.33      5.26 o 
   1   1  15       10.22       17.64      2.76 o 
   2   1  15       34.29       26.01      3.62 o 
   3   1  15       44.75       47.54      6.38 o 
   4   1  15       13.24       12.90      2.99 o 
   5   1  15       15.45       13.17      2.99 o 
   0   2  15        3.60        8.08      2.98 o 
   1   2  15       42.98       45.66      3.73 o 
   2   2  15       11.39        9.94      2.97 o 
   3   2  15        5.41        3.87      2.61 o 
   4   2  15       16.00       21.55      3.11 o 
   5   2  15       21.70       17.38      4.28 o 
   0   3  15       39.12       34.83      3.44 o 
   1   3  15       65.15       73.61      5.34 o 
   2   3  15        4.84        8.84      3.32 o 
   3   3  15        4.50        7.37      2.57 o 
   4   3  15       29.62       30.06      3.66 o 
   5   3  15        5.48        6.42      2.50 o 
   0   4  15        0.77        0.05      4.19 o 
   1   4  15       29.61       26.70      4.98 o 
   2   4  15        4.52       11.25      3.32 o 
   3   4  15        3.72        3.22      2.50 o 
   4   4  15        2.16        6.81      2.40 o 
   0   5  15        0.53        1.44      2.59 o 
   1   5  15        8.64       12.48      2.93 o 
   2   5  15        7.77       12.64      4.76 o 
   3   5  15        1.87        4.37      2.70 o 
   4   5  15        1.82        2.93      2.48 o 
   0   6  15        1.06        3.09      4.66 o 
   1   6  15        9.83        8.85      2.85 o 
   2   6  15        1.30        2.99      2.45 o 
   3   6  15        1.01        2.16      2.31 o 
   0   7  15        1.39        3.69      2.21 o 
   1   7  15        3.52        8.78      2.69 o 
   2   7  15        0.04        2.47      2.17 o 
   0   0  16       12.12       12.82      4.09 o 
   1   0  16        0.37        3.08      3.89 o 
   2   0  16       29.65       32.92      6.37 o 
   3   0  16       54.33       55.93      7.73 o 
   4   0  16        0.35        2.99      4.25 o 
   5   0  16        6.66        8.57      5.37 o 
   0   1  16       12.04        9.39      4.14 o 
   1   1  16        4.64        3.63      3.63 o 
   2   1  16       52.61       62.14      6.02 o 
   3   1  16       16.82       12.68      4.80 o 
   4   1  16        2.62        2.61      4.04 o 
   5   1  16        8.34       23.26      4.16 o 
   0   2  16        0.51        3.24      3.24 o 
   1   2  16       53.17       56.73      6.31 o 
   2   2  16       36.14       35.71      5.52 o 
   3   2  16       23.96       26.57      5.08 o 
   4   2  16       20.78       13.44      5.37 o 
   5   2  16       19.69       20.59      4.65 o 
   0   3  16        1.70        1.42      3.37 o 
   1   3  16        1.91        1.13      4.20 o 
   2   3  16       14.24       12.34      4.17 o 
   3   3  16        3.79        4.46      3.80 o 
   4   3  16        4.58        8.89      4.10 o 
   0   4  16       40.34       42.34      5.24 o 
   1   4  16       15.42       18.11      5.01 o 
   2   4  16        5.64        2.84      4.08 o 
   3   4  16       11.04       14.26      4.91 o 
   4   4  16        8.83       10.03      4.26 o 
   0   5  16        0.69        4.74      3.58 o 
   1   5  16        6.90        7.65      4.86 o 
   2   5  16        2.07        2.93      3.88 o 
   3   5  16        2.55        2.60      3.36 o 
   0   6  16       20.27       18.34      4.74 o 
   1   6  16        1.73        2.50      3.81 o 
   2   6  16        1.11        2.17      3.49 o 
   0   7  16        0.75        2.07      3.21 o 
   1   7  16        4.67        1.24      4.00 o 
   1   0  17        0.13        4.37      4.37 o 
   2   0  17       16.84       24.77      5.32 o 
   3   0  17        0.57        5.61      5.61 o 
   4   0  17        0.12        0.52      4.43 o 
   0   1  17        8.17       10.16      4.02 o 
   1   1  17       12.45       15.19      4.80 o 
   2   1  17        3.67        2.44      4.09 o 
   3   1  17       24.69       23.21      5.15 o 
   4   1  17        1.93        4.80      4.80 o 
   0   2  17       17.15       30.18      4.83 o 
   1   2  17        0.50        1.11      3.59 o 
   2   2  17        1.57        8.63      3.54 o 
   3   2  17        0.90        4.10      4.10 o 
   4   2  17        2.60       11.17      3.67 o 
   0   3  17       27.75       29.00      5.25 o 
   1   3  17       29.42       31.90      5.27 o 
   2   3  17        6.52       14.24      3.74 o 
   3   3  17        2.48        5.34      3.39 o 
   4   3  17        9.42       10.22      4.27 o 
   0   4  17        2.65        3.04      3.29 o 
   1   4  17        9.25        5.48      4.13 o 
   2   4  17        2.45        3.28      3.95 o 
   3   4  17        0.73        2.53      4.23 o 
   0   5  17       16.64       27.37      4.16 o 
   1   5  17        5.33        0.41      3.94 o 
   2   5  17        1.28        2.11      3.70 o 
   3   5  17        7.30       12.04      3.89 o 
   0   6  17        3.41        0.42      3.17 o 
   1   6  17        7.63        6.55      3.44 o 
   2   6  17        2.46        3.40      3.98 o 
   0   0  18       14.30       16.96      4.54 o 
   1   0  18        0.79        1.68      3.35 o 
   2   0  18        1.03        3.84      4.77 o 
   3   0  18        8.35       14.88      4.33 o 
   4   0  18       17.47       21.90      6.53 o 
   0   1  18       32.66       21.25      5.21 o 
   1   1  18       10.12        6.67      4.47 o 
   2   1  18        1.31        3.80      3.94 o 
   3   1  18        0.90        1.80      3.90 o 
   4   1  18        0.39        2.84      3.45 o 
   0   2  18       20.58       23.52      4.39 o 
   1   2  18        5.84        6.91      3.75 o 
   2   2  18       11.56        7.24      4.30 o 
   3   2  18        6.45        9.68      4.12 o 
   4   2  18        0.01        3.99      3.99 o 
   0   3  18        1.87        2.25      3.53 o 
   1   3  18        6.28       14.66      3.80 o 
   2   3  18        5.12        0.41      3.43 o 
   3   3  18        3.57        1.67      3.88 o 
   0   4  18        0.14        2.71      3.11 o 
   1   4  18        8.40        3.13      3.89 o 
   2   4  18        4.52        0.83      3.84 o 
   3   4  18        8.03       10.02      3.81 o 
   0   5  18        1.95        3.52      3.52 o 
   1   5  18       10.18       10.02      3.95 o 
   2   5  18        0.18        2.08      3.33 o 
   1   0  19        5.26        6.87      4.42 o 
   2   0  19        0.47        5.05      5.05 o 
   3   0  19        0.10        0.51      4.59 o 
   0   1  19       28.84       32.97      5.53 o 
   1   1  19        9.07       11.61      4.23 o 
   2   1  19       10.41       11.42      4.74 o 
   3   1  19        2.65        0.00      3.94 o 
   0   2  19        0.81        2.24      3.17 o 
   1   2  19        0.72        0.79      3.38 o 
   2   2  19        3.27        4.52      4.03 o 
   3   2  19        0.75        5.56      3.49 o 
   0   3  19        0.15        0.00      3.42 o 
   1   3  19        3.26        5.40      3.07 o 
   2   3  19        1.61        0.39      3.23 o 
   0   4  19        0.62        1.53      2.74 o 
   1   4  19        5.27        0.00      3.58 o 
   2   4  19        0.43        0.41      3.97 o 
   0   5  19        0.12        0.00      3.01 o 
   0   0  20       36.72       32.30      6.29 o 
   1   0  20        0.21        5.65      3.39 o 
   2   0  20       13.57        2.04      5.84 o 
   0   1  20        2.63        2.30      3.09 o 
   1   1  20        0.67        0.78      3.58 o 
   2   1  20        0.94        8.08      3.65 o 
   0   2  20        1.41        2.23      3.64 o 
   1   2  20        7.25        3.86      3.48 o 
   2   2  20        2.32        4.15      3.77 o 
   0   3  20        0.00        1.11      2.96 o 
   1   3  20        0.07        1.52      2.76 o 
   1   0  21        0.35        3.02      3.86 o 
   0   1  21       13.23       18.79      3.23 o 
   1   1  21        7.66       11.17      3.49 o 
   0   2  21        2.52        6.18      2.64 o 
                                                 
